# Supplementary material for: Prescribed Drugs and Interpersonal Violence: A Case–Non-Case Study in the Spanish Pharmacovigilance Database
Source: Pharmaceuticals (Basel). 2025 Dec 3;18(12):1845. doi: 10.3390/ph18121845 (PMC12736030; doi:10.3390/ph18121845)
Supplement: Supplementary file 1 [file pharmaceuticals-18-01845-s001.zip]

Archive with 1 entries (1 files):
- pharmaceuticals-3925478-File S1.xlsx
