# Supplementary material for: Prescribed Drugs and Interpersonal Violence: A Case–Non-Case Study in the Spanish Pharmacovigilance Database
Source: Pharmaceuticals (Basel). 2025 Dec 3;18(12):1845. doi: 10.3390/ph18121845 (PMC12736030; doi:10.3390/ph18121845)
Supplement: Supplementary file 1 [file pharmaceuticals-18-01845-s001.zip › pharmaceuticals-3925478-File S1.xlsx]

## Sheet: Hoja1
ATC	THERAPEUTIC GROUP	DRUG	N*	%
A	Alimentary tract and metabolism
A02	Drugs for acid related desorders	Omeprazole	3	0.5
		Esomeprazole	2	0.3
		Lansoprazole	1	0.1
A03	Drugs for functional gastrointestinal disorders	Cisapride	1	0.1
A04	Antiemetics and antinauseants	Ondansetron	1	0.1
A07	Antidiarrheals, intestinal antiinflammatory / antiinfective agents	Colistimethate	1	0.1
A08	Antiobesity preparations, excl. diet products	Rimonabant	2	0.3
		Sibutramine	2	0.3
		Fenproporex	1	0.1
A10	Drugs used in diabetes	Glimepiride	2	0.3
		Metformin	1	0.1
		Sitagliptin	1	0.1
		Vildagliptin	1	0.1
A11	Vitamins	Thiamine	3	0.5
		Pyridoxine	2	0.3
A16	Other products for the digestive tract and metabolism	Miglustat	1	0.1
B	Blood and blood forming organs
B01	Antithrombotic agents	Clopidogrel	2	0.3
B03	Antianemic preparations	Cyanocobalamin	2	0.3
		Hydroxocobalamin	1	0.1
C	Cardiovascular system
C01	Cardiac Therapy	Amiodarone	1	0.1
C02	Antihipertensivos	Doxazosin	1	0.1
C03	Diuretics	Furosemide	1	0.1
		Spironolactone	1	0.1
C07	Beta blocking agents	Propranolol	2	0.3
C08	Calcium channel blockers	Amlodipine	1	0.1
C09	Agents acting on the renin-angiotensin system	Hydrochlorotiazide	1	0.1
		Losartan	1	0.1
		Telmisartan	1	0.1
		Enalapril	1	0.1
C10	Lipid modifying agents	Atorvastatin	1	0.1
		Ezetimibe	1	0.1
D	Dermatologicals
D05	Antipsoriásicos	Etretinate	1	0.1
D08	Antisépticos y desinfectantes	Quinolinol	1	0.1
G	Genito urinary system and sex hormones
G02	Otros productos ginecológicos	Cabergoline	1	0.1
		Levonorgestrel	1	0.1
G03	Sex hormones and modulators of the genital system	Chorionic gonadotropin	2	0.3
		Ethinylestradiol	1	0.1
		Ulipristal	1	0.1
		Follicle-stimulating hormone	1	0.1
		Luteinising hormone	1	0.1
		Testosterone	1	0.1
		Gestodene	1	0.1
G04	Preparados urológicos	Fesoterodine	2	0.3
		Sildenafil	1	0.1
		Propiverine	1	0.1
		Oxybutynin	1	0.1
H	Systemic hormonal preparations, excluding sex hormones and insulins
H01	Hormonas hipotalámicas e hipofisiarias y sus análogos	Somatropin	2	0.3
H02	Corticosteroids for systemic use	Dexamethasone	5	0.8
		Prednisolone	4	0.6
		Deflazacort	1	0.1
		Methylprednisolone	1	0.1
H03	Terapia tiroidea	Tiratricol	2	0.3
H05	Homeostasis del calcio	Teriparatide	1	0.1
J	Antiinfective for systemic use
J01	Antibacterials for systemic use	Azithromicyn	8	1.2
		Clarithromycin	6	1
		Ciprofloxacin	3	0.5
		Amoxicillin	3	0.5
		Levofloxacin	2	0.3
		Moxifloxacin	2	0.3
		Cefuroxime	2	0.3
		Cefditoren	1	0.1
		Cefixime	1	0.1
		Clavulanic Ácido	1	0.1
		Erythromycin	1	0.1
		Phenoxymethylpenicilin	1	0.1
		Nitrofurantoin	1	0.1
		Trovafloxacin	1	0.1
		Benzylpenicilin	1	0.1
J05	Antivirals for systemic use	Ribavirin	6	1
		Lamivudine	2	0.3
		Dolutegravir	2	0.3
		Ritonavir	2	0.3
		Dasabuvir	2	0.3
		Ombitasvir	2	0.3
		Paritaprevir	2	0.3
		Abacavir	1	0.1
		Efavirenz	1	0.1
		Emtricitabine	1	0.1
		Tenofovir	1	0.1
		Acyclovir	1	0.1
		Amikacin	1	0.1
		Darunavir	1	0.1
		Ganciclovir	1	0.1
		Oseltamivir	1	0.1
		Valaciclovir	1	0.1
		Zidovudine	1	0.1
		Bictegravir	1	0.1
J07	Vaccines	Inactivated H1N1 Influenza Virus	1	0.1
		Tetanus Toxoid	1	0.1
		Human Rotavirus	1	0.1
L	Antineoplastic and immunomodulating agents
L01	Antineoplastic agents	Bortezomib	1	0.1
		Carmustine	1	0.1
		Lapatinib	1	0.1
		Nilotinib	1	0.1
		Methotrexate	1	0.1
L02	Endocrine therapy	Enzalutamide	1	0.1
		Bicalutamide	1	0.1
L03	Immunostimulants	Interferon Alfa- 2B	4	0.6
		Peginterferon Alfa-2B	3	0.4
		Interferon Alfa-N1	1	0.1
		BCG Live dried culture	1	0.1
		Interferon Beta-1B	1	0.1
L04	Immunosuppressants	Adalimumab	3	0.5
		Infliximab	1	0.1
		Mycophenolate de mofetil	1	0.1
		Apremilast	1	0.1
		Fingolimod	1	0.1
		Cyiclosporine	1	0.1
		Tacrolimus	1	0.1
M	Musculo-skeletal system
M01	Antiinflammatory and antirheumatic products	Ibuprofen	3	0.5
		Etoricoxib	2	0.3
		Naproxen	2	0.3
		Dexketoprofen	1	0.1
		Glucosamine	1	0.1
		Ketorolac	1	0.1
M03	Muscle relaxants	Cyclobenzaprine	1	0.1
		Metocarbamol	1	0.1
		Tetrazepam	1	0.1
N	Nervous system
N01	Anesthetics	Lidocaine	3	0.5
		Propofol	2	0.3
N02	Analgesics	Fentanyl	6	1
		Tapentadol	5	0.8
		Tramadol	5	0.8
		Paracetamol	3	0.5
		Metamizole	2	0.3
		Ziconotide	2	0.3
		Pizotifen	2	0.3
		Oxycodone	1	0.1
		Morphine	1	0.1
N03	Antiepileptics	Levetiracetam	23	3.4
		Perampanel	13	1.9
		Carbamazepine	6	1
		Gabapentin	5	0.8
		Lamotrigine	5	0.8
		Pregabalin	5	0.8
		Topiramate	5	0.8
		Valproic Acido	5	0.8
		Clonazepam	4	0.6
		Phenytoin	3	0.5
		Oxcarbazepine	3	0.5
		Eslicarbazepine	2	0.3
		Vigabatrin	2	0.3
		Brivaracetam	1	0.1
		Lacosamide	1	0.1
		Tiagabine	1	0.1
N04	Anti-parkinson drugs	Levodopa	7	1.1
		Pramipexole	7	1.1
		Carbidopa	6	1
		Rotigotine	4	0.6
		Bromocriptine	2	0.3
		Entacapone	1	0.1
		Rasagiline	1	0.1
		Ropirinole	1	0.1
		Selegiline	1	0.1
		Safinamide	1	0.1
		Trihexyphenidyl	1	0.1
N05	Psycholeptics	Quetiapine	13	1.9
		Lorazepam	12	1.8
		Zolpidem	11	1.6
		Olanzapine	9	1.3
		Alprazolam	7	1.1
		Risperidone	7	1.1
		Haloperidol	5	0.8
		Clobazam	4	0.6
		Aripiprazole	3	0.5
		Hidroxyzine	3	0.5
		Bromazepam	3	0.5
		Clorazepate	3	0.5
		Clomethiazole	2	0.3
		Diazepam	2	0.3
		Flunitrazepam	2	0.3
		Ketazolam	2	0.3
		Paliperidone	2	0.3
		Perphenazine	2	0.3
		Amisulpride	1	0.1
		Chlordiazepoxide	1	0.1
		Diphenhydramine	1	0.1
		Fluphenazine	1	0.1
		Flurazepam	1	0.1
		Levomepromazine	1	0.1
		Lithium Carbonate	1	0.1
		Lormetazepam	1	0.1
		Midazolam	1	0.1
		Triazolam	1	0.1
		Veralipride	1	0.1
		Ziprasidone	1	0.1
		Zuclopenthixol	1	0.1
N06	Psychoanaleptics	Donepezil	14	2.1
		Fluoxetine	13	1.9
		Escitalopram	11	1.6
		Methylphenidate	11	1.6
		Memantine	10	1.5
		Duloxetine	8	1.2
		Atomoxetine	7	1.1
		Rivastigmine	5	0.8
		Sertraline	5	0.8
		Mianserin	4	0.6
		Trazodone	4	0.6
		Agomelatine	3	0.5
		Amitriptyline	3	0.5
		Mirtazapine	3	0.5
		Paroxetine	3	0.5
		Venlafaxine	3	0.5
		Vortioxetine	3	0.5
		Citalopram	2	0.3
		Clomipramine	2	0.3
		Lisdexanfetamine	2	0.3
		Modafinil	2	0.3
		Citicoline	1	0.1
		Fluvoxamine	1	0.1
		Galantamine	1	0.1
		Imipramine	1	0.1
		Moclobemide	1	0.1
		Piritinol	1	0.1
		Reboxetine	1	0.1
		Tianeptine	1	0.1
N07	Other nervous system drugs	Bupropion	18	2.7
		Varenicline	10	1.5
		Buprenorphine	5	0.8
		Sodium oxybate	2	0.3
		Fampridine	1	0.1
		Fumarate	1	0.1
		Methadone	1	0.1
		Nalmefene	1	0.1
		Naloxone	1	0.1
P	Antiparasitic products, insecticides ans repellents
P01	Antiprotozoals	Metronidazole	3	0.5
		Hydroxychloroquine	3	0.5
		Mefloquine	2	0.3
R	Respiratory system
R01	Nasal preparations	Phenylephrine	1	0.1
		Chlorphenamine	1	0.1
R03	Drugs for obstructive airway diseases
		Montelukast	35	5.2
		Fluticasone	2	0.3
		Salbutamol	2	0.3
		Salmeterol	1	0.1
		Terbutaline	1	0.1
R05	Cough and cold preparations	Dextromethorfan	3	0.5
		Ambroxol	1	0.1
		Tiprolidina	1	0.1
		Codeine	1	0.1
R06	Antihistamines for systemic use	Desloratadine	2	0.3
		Phenylpropanolamine	1	0.1
		Clocinizine	1	0.1
		Ketotifen	1	0.1
		Mepiramine	1	0.1
		Pseudoephedrine	1	0.1
		Bilastine	1	0.1
S	Sensory organs
S01	Ophthalmologicals	Cyclopentolate	1	0.1
		Tetrizoline	1	0.1
		Gentamicin	1	0.1
V08	Medios de contraste	Ioversol	1	0.1
TOTAL			672	100
* Number of reports of interpersonal violence reported in FEDRA®

## Sheet: Hoja2
DRUG	N1	ROR (IC 95%)	PRR (IC 95%)	Chi square**
Nervous System
Anaesthetics
Lidocaine	3	1.12 (0.36-3.49)	1.12 (0.36-3.48)	0.01
Analgesics
Fentanyl	6	1.81 (0.81-4.05)	1.81 (0.81-4.04)	1.40
Tapentadol	5	4.83 (2.00-11.69)*	4.80 (2.00-11.55)*	11.26*
Tramadol	5	0.45 (0.19-1.09)	0.45 (0.19-1.09)	2.78
Paracetamol	3	0.12 (0.04-0.37)	0.12 (0.04-0.37)	18.65
Antiepileptics
Levetiracetam	23	12.65 (8.30-19.28)*	12.44 (8.22-18.82)*	216.31*
Perampanel	13	59.14 (33.34-104.93)*	54.48 (32.12-92.40)*	568.01*
Carbamazpine	6	2.51 (1.12-5.62)*	2.50 (1.12-5.59)*	3.93
Gabapentin	5	1.83 (0.76-4.41)	1.82 (0.76-4.40)	1.10
Lamotrigine	5	3.26 (1.35-7.88)*	3.25 (1.35-7.82)*	5.59*
Pregabalin	5	1.08 (0.45-2.61)	1.08 (0.45-2.61)	0.01
Topiramate	5	2.67 (1.10-6.44)*	2.66 (1.10-6.41)*	3.58*
Valproic Acid	5	2.49 (1.03-6.02)*	2.48 (1.03-5.98)*	3.02
Clonazepam	4	2.10 (0.78-5,61)	2.09 (0.78-5.59)	1.29
Phenytoin	3	1.72 (0.55-5.34)	1.71 (0.55-5.32)	0.31
Oxcarbazepine	3	2.92 (0.94-9.11)	2.91 (0.94-9.04)	2.06
Antiparkinsonians
Levodopa	7	3.42 (1.62-7.23)*	3.41 (1.62-7.18)*	9.43*
Pramipexole	7	11.66 (5.50-24.74)*	11.48 (5.48-24.04)*	55.07*
Carbidopa	6	3.49 (1.56-7.82)*	3.48 (1.56-7.76)*	8.08*
Rotigotine	4	9.38 (3.48-25.26)*	9.26 (3.49-24.61)*	21.29*
Psycholeptics
Quetiapine	13	6.18 (3.56-10.75)*	6.14 (3.55-10.61)*	49.06*
Lorazepam	12	1.48 (0.83-2.62)	1.47 (0.83-2.61)	1.34
Zolpidem	11	4.82 (2.65-8.77)*	4.79 (2.64-8.68)*	28.41*
Olanzapine	9	5.18 (2.67-10.04)*	5.15 (2.67-9.93)*	25.38*
Alprazolam	7	1.85 (0.88-3.91)	1.85 (0.88-3.89)	1.90
Risperidone	7	2.85 (1.35-6.01)*	2.84 (1.35-5.97)*	6.45*
Haloperidol	5	3.59 (1.48-8.67)*	3.57 (1.48-8.60)*	6.73*
Clobazam	4	9.55 (3.55-25.72)*	9.43 (3.55-25.04)*	21.77*
Aripiprazole	3	2.53 (0.81-7.90)	2.53 (0.81-7.85)	1.43
Hydroxyzine	3	4.48 (1.43-13.99)*	4.46 (1.44-13.81)*	4.88*
Bromazepam	3	1.19 (0.38-3.72)	1.19 (0.38-3.71)	0.01
Clorazepate	3	1.35 (0.44-4.22)	1.35 (0.44-4.21)	0.03
Psychoanaleptics
Donepezil	14	19.47 (11.36-33.34)*	18.95 (11.23-31.99)*	208.43*
Fluoxetine	13	3.79 (2.18-6.58)*	3.78 (2.18-6.54)*	23.03*
Escitalopram	11	3.42 (1.88-6.23)*	3.41 (1.88-6.19)*	15.92*
Methylphedate	11	13.97 (7.64-25.54)*	13.71 (7.59-24.76)*	112.28*
Memantine	10	22.09 (11.70-41.71)*	21.42 (11.57-39.65)*	165.89*
Duloxetine	8	3.16 (1.57-6.37)*	3.15 (1.57-6.33)*	9.47*
Atomoxetine	7	31.48 (14.68-67.51)*	30.11 (14.53-62.43)*	159.31*
Rivastigmine	5	5.28 (2.18-12.79)*	5.25 (2.18-12.62)*	12.94*
Sertraline	5	1.55 (0.64-3.74)	1.55 (0.64-3.73)	0.48
Mianserin	4	8.22 (3.06-22.12)*	8.13 (3.06-21.62)*	17.99*
Trazodone	4	1.63 (0.61-4.35)	1.62 (0.61-4.34)	0.43
Agomelatine	3	7.53 (2.40-23.56)*	7.45 (2.41-23.04)*	10.71*
Amitriptyline	3	1.07 (0.34-3.34)	1.07 (0.35-3.34)	0.03
Mirtazapine	3	1.13 (0.36-3.53)	1.13 (0.36-3.52)	0.01
Paroxetine	3	0.73 (0.23-2.26)	0.73 (0.23-2.26)	0.10
Venlafaxine	3	1.12 (0.36-3.48)	1.12 (0.36-3.47)	0.01
Vortioxetine	3	4.45 (1.43-13.89)*	4.43 (1.43-13.72)*	4.82*
Other nervous system drugs
Bupropion	18	11.19 (6.97-17.97)*	11.03 (6.92-17.58)*	146.34*
Varenicline	10	8.79 (4.69-16.51)*	8.69 (4.67-16.19)*	58.58*
Buprenorphine	5	3.49 (1.44 -8.44)*	3.48 (1.44 -8.37)*	6.40*
Non-nervous system
Digestive tract and metabolism
Omeprazole	3	0.14 (0.04-0.43)	0.14 (0.04-0.43)	15.26
Thiamine	3	0.97 (0.31-3.03)	0.97 (0.31-3.03)	0.06
Systemic hormonal preparations, excluding sex hormones and insulins
Dexamthasone	5	0.79 (0.33-1.91)	0.79 (0.33-1.91)	0.11
Prednisolone	4	6.28 (2.34-16.88)*	6.23 (2.34-16.59)*	12.48*
Systemic anti-infectives
Azithromycin	8	2.72 (1.35-5.47)*	2.71 (1.35-5.44)	6.83*
Clarithromycin	6	2.30 (1.03-5.16)*	2.30 (1.03-5.30)*	3.14
Ribavirin	6	2.06 (0.92-4.61)	2.06 (0.92-4.59)	2.23
Amoxicillin	3	0.15 (0.05-0.45)	0.15 (0.05-0.45)	14.13
Ciprofloxacin	3	0.52 (0.17-1.62)	0.52 (0.17-1.62)	0.89
Antineoplastic and immunomodulating agents
Interferon Alfa- 2B	4	7.70 (2.86-20.71)*	7.62 (2.87-20.27)*	16.50*
Peginterferon Alfa-2B	3	3.78 (1.21-11.80)*	3.77 (1.21-11.68)*	3.58
Adalimumab	3	0.89 (0.29-2.78)	0.89 (0.29-2.78)	0.01
Musculoskeletal system
Ibuprofen	3	0.30 (0.10-0.94)	0.30 (0.10-0.94)	4.14
Antiparasitic products, insecticides and repellents
Metronidazole	3	1.40 (0.45-4.35)	1.40 (0.45-4.34)	0.05
Hydroxychlroquine	3	2.25 (0.72-7.03)	2.25 (0.72-6.99)	1.00
Respiratory system
Montelukast	35	17.85 (12.62-25.25)*	17.43 (12.42-24.46)*	478.66*
Dextromethorphan	3	1.14 (0.37-3.56)	1.14 (0.37-3.55)	0.01
*p< 0.05 ROR: Reporting odds ratio. PRR: Reporting Proportion Ratio. **Chi-square (with Yates correction).
1Number of reports of interpersonal violence reported in FEDRA®
